# Supplementary material for: Ancient pangenomic origins of noncanonical NLR genes underlying the recent evolutionary rescue of a staple crop
Source: Sci Adv. 2025 Oct 10;11(41):eady1667. doi: 10.1126/sciadv.ady1667 (PMC12513424; doi:10.1126/sciadv.ady1667)
Supplement: Supplementary file 2 — Data S1 to S5 [file sciadv.ady1667_data_s1_to_s5.zip]

Archive with 1 entries (1 files):
- ady1667_data_s1_to_s5.zip
